# Supplementary material for: Mapping Feline Oncology in Portugal: A National Characterization
Source: Animals (Basel). 2026 Jan 23;16(3):364. doi: 10.3390/ani16030364 (PMC12897375; doi:10.3390/ani16030364)
Supplement: Supplementary file 1 [file animals-16-00364-s001.zip]

Archive with 1 entries (1 files):
- animals-4037216-supplementary.pdf
